# Supplementary material for: Assessing the causal effects of environmental tobacco smoke exposure: a meta-analytic Mendelian randomization study
Source: Nicotine Tob Res. 2026 Feb 25;28(8):1293–303. doi: 10.1093/ntr/ntag047 (PMC13389530; doi:10.1093/ntr/ntag047)
Supplement: Supplementary_Material_ntag047 [file supplementary_material_ntag047.zip]

Archive with 12 entries (12 files):
- PS_Supplementary_Figure_S1_rv1_MM_bw_ntag047.docx
- PS_Supplementary_Figure_S2_MM_bw_ntag047.docx
- PS_Supplementary_Figure_S3_ntag047.docx
- PS_Supplementary_Figure_S4_ntag047.docx
- PS_Supplementary_Methods_rv1_MM_bw_ntag047.docx
- PS_Supplementary_Results_MM_bw_ntag047.docx
- PS_Supplementary_Table_S1_MM_bw_ntag047.docx
- PS_Supplementary_Table_S2_ntag047.docx
- PS_Supplementary_Table_S3_ROB_MM_bw_ntag047.docx
- PS_Supplementary_Table_S4_ntag047.docx
- PS_Supplementary_Table_S5_MM_bw_ntag047.docx
- PS_Supplementary_Table_S6_ntag047.docx
